# Supplementary material for: Gregarine single-cell transcriptomics reveals differential mitochondrial remodeling and adaptation in apicomplexans
Source: BMC Biol. 2021 Apr 16;19:77. doi: 10.1186/s12915-021-01007-2 (PMC8051059; doi:10.1186/s12915-021-01007-2)
Supplement: Supplementary file 1 — Additional file 1: Table S1. Sources, uses, and BUSCO completeness for data used in this study. [file 12915_2021_1007_MOESM1_ESM.xlsx]

## Sheet: Sheet1
Table S1. Sources of data used in this study with indication of whether it was inclueded in final phylogenomic analyses and reconstruction of mitochondrial metabolism, as well as completeness fo each dataset based on BUSCO scores against the Apicomplexan dataset (September, 2020).
					BUSCO Genes (%)
Group	Taxon	Data Source	Included in Final Phylogenomic Analyses	Considered for Mitochondrial Metabolism Analyses	Complete	Fragmented	Missing
Squirmidea	Digyalum oweni 1	SRR9888043	Yes	Yes	85.6	3.4	11
	Digyalum oweni 2	SRR9888042	Yes	Yes	79	7.8	13.2
	Platyproteum sp.	SRR8980201, SRR8980212	Yes	Yes	54.3	19.3	26.4
Chrompodellids	Vitrella brassicaformis	PRJEB7564	Yes	Yes	96	0.7	3.3
	Piridium sp.	SRR8980204, SRR8980205, SRR8980213	Yes	Yes	75.1	9	15.9
	Alphamonas edax	SRR1947720	Yes	Yes	40.8	24.7	34.5
	Chromera velia	EupathDB	Yes	Yes	91.7	2.7	5.6
	Apicomplexa sp. Symbiont X	SRR9888052	Yes	Yes	63.9	15.5	20.6
	Colpodella angusta sp.1	SRR1946840	Yes	Yes	79.8	4.9	15.3
	Colpodella angusta sp. 2	SRR1946836	Yes	Yes	71.3	10.3	18.4
Cryptosporidium	Cryptosporidium andersoni 30847	EupathDB	Yes	Yes	89.7	6.5	3.8
	Cryptosporidium muris RN66	EupathDB	Yes	Yes	90.6	5.8	3.6
	Cryptosporidium parvum IOWA-ATCC	EupathDB	Yes	Yes	90.1	5.4	4.5
	Cryptosporidium parvum Iowa II	EupathDB	Yes	Yes	89.9	5.2	4.9
	Cryptosporidium hominis 30976	EupathDB	No	Yes	90.4	4.9	4.7
	Cryptosporidium hominis 37999	EupathDB	No	Yes	90.6	4.9	4.5
	Cryptosporidium hominis TU502_2012	EupathDB	No	Yes	90.1	5.2	4.7
	Cryptosporidium hominis UdeA01	EupathDB	Yes	Yes	90.6	4.9	4.5
	Cryptosporidium hominis UKH1	EupathDB	Yes	Yes	90.3	5.2	4.5
	Cryptosporidium baileyi TAMU-09Q1	EupathDB	Yes	Yes	89.2	5.2	5.6
	Cryptosporidium meleagridis UKMEL1	EupathDB	Yes	Yes	90.4	5.4	4.2
	Cryptosporidium sp. chipmunk LX2015	EupathDB	Yes	Yes	90.6	4.7	4.7
	Cryptosporidium tyzzeri UGA55	EupathDB	Yes	Yes	89.9	5.4	4.7
	Cryptosporidium ubiquitum 39726	EupathDB	Yes	Yes	90.4	4.7	4.9
Blastogregarinorida	Siedleckia nematoides	SRR9888048, SRR9888049	Yes	Yes	68.4	11.4	20.2
Archigregarinorida	Selenidium pygospionis	SRR9888053	Yes	Yes	63.7	11.9	24.4
Urosporoidea	Pterospora schizosoma	SRR8980200, SRR8980211	Yes	Yes	61.9	15.5	22.6
	Lankesteria abbottii	MMETSP0372	Yes	Yes	46.2	13.2	40.6
	Lecudina tuzetae	SRR8980209, SRR8980210	Yes	Yes	52.2	19.5	28.3
	Polyrhabdina sp. WS-2016	SRR9888044	Yes	Yes	78.9	2.9	18.2
	Ancora sagittata	SRR9888051	Yes	Yes	68.1	9.2	22.7
Actinocephaloidea	Monocystis agilis	SRR8980208	Yes	Yes	76.2	10.3	13.5
Porosporoidea	Cephaloidophora cf. communis	SRR9888050	Yes	Yes	69	4.3	26.7
	Heliospora caprellae	SRR8980202, SRR8980203	Yes	Yes	64.6	5.2	30.2
Gregarinoidea	Gregarina niphandrodes	EupathDB	Yes	Yes	83	6.1	10.7
	Blabericola migrator	SRR13276174, SRR13276175	Yes	Yes	83.6	3.6	12.8
	Protomagalhaensia sp. Gyna	SRR13276162, SRR13276163, SRR13276173	Yes	Yes	70.9	7	22.1
	Protomagalhaensia wolfi	SRR13276170, SRR13276171, SRR13276172	Yes	Yes	56.8	11.9	31.3
	Gregarina sp. Poly	SRR13276167, SRR13276168, SRR13276169	Yes	Yes	81.4	4.9	13.7
	Gregarina sp. Psuedo	SRR13276164, SRR13276165, SRR13276167	Yes	Yes	68.2	7.2	24.6
Agamococcidioroida	Rhytidocystis sp. ex Travisia forbesii	SRR9888046	Yes	Yes	64.8	6.3	28.9
	Rhytidocystis sp. ex Ophelia limacina	SRR9888045	Yes	Yes	70.8	13.9	15.3
Coccidia	Hammondia hammondi HH34	EupathDB	Yes	Yes	12.1	49.3	38.6
	Neospora caninum LIV	EupathDB	Yes	Yes	11.6	49.3	39.1
	Sarcocystis neurona SN3	EupathDB	Yes	Yes	9.6	49.1	41.3
	Sarcocystis neurona SOSN1	EupathDB	Yes	Yes	9.8	46.9	43.3
	Toxoplasma gondii	EupathDB	Yes	Yes	99.8	0.2	0
	Eimeria brunetti Houghton	EupathDB	No	Yes	9.9	46.2	43.9
	Eimeria falciformis Bayer Haberkorn 1970	EupathDB	Yes	Yes	11	47.1	41.9
	Eimeria tenella Houghton	EupathDB	No	Yes	10.5	43.7	45.8
	Eleutheroschizon duboscqi	SRR9888047	No	Yes	2.5	2.9	94.6
Nephromycida	Nephromyces occidentalis	SRR8618779, SRR8618780	Yes	Yes	96.8	1.6	1.6
Haemospororida	Haemoproteus tartakovskyi	EupathDB	Yes	Yes	85.7	5.6	8.7
	Plasmodium berghei ANKA	EupathDB	Yes	Yes	76.7	14.1	9.2
	Plasmodium chabaudi	EupathDB	Yes	Yes	76.9	13.7	9.4
	Plasmodium falciparum 3D7	EupathDB	Yes	Yes	100	0	0
Piroplasmorida	Babesia microti RI	EupathDB	Yes	Yes	31.6	40.4	15
	Babesia bigemina BOND	EupathDB	Yes	Yes	50.7	35.4	13.9
	Babesia bovis T2Bo	EupathDB	Yes	Yes	52	34.1	13.9
	Theileria equi WA	EupathDB	Yes	Yes	44.6	40.4	15
Dinophyceae	Alexandrium minutum	SRR1300213	Yes	No	N/A	N/A	N/A
	Amoebophyra ceratii	https://advances.sciencemag.org/content/suppl/2019/04/19/5.4.eaav1110.DC1	Yes	No	N/A	N/A	N/A
	Amphidinium carterae	MMETSP0398, MMETSP0258, MMETSP0259 - assemblies combined and culstered at 99%	Yes	No	N/A	N/A	N/A
	Symbiodinium microadriaticum	PRJNA292355	Yes	No	N/A	N/A	N/A
	Karenia brevis	SRR1296714	Yes	No	N/A	N/A	N/A
	Oxyrrhis marina	SRR1296901	Yes	No	N/A	N/A	N/A
Perkinsozoa	Perkinsus marinus	PRJNA46451	Yes	No	N/A	N/A	N/A
Ciliophora	Stentor coeruleus	PRJNA352242	Yes	No	N/A	N/A	N/A
	Protocruzia adherens	MMETSP0216	Yes	No	N/A	N/A	N/A
	Tetrahymena thermophila	PRJNA16792	Yes	No	N/A	N/A	N/A
	Oxytricha trifallax	http://oxy.ciliate.org/index.php/home/downloads	Yes	No	N/A	N/A	N/A
Rhizaria	Plasmodiophora brassicae	PRJEB8376	Yes	No	N/A	N/A	N/A
	Paulinella chromatophora	SRR3221671	Yes	No	N/A	N/A	N/A
	Bigelowiella natans	https://genome.jgi.doe.gov/portal/pages/dynamicOrganismDownload.jsf?organism=BignatCCMP2755_FD	Yes	No	N/A	N/A	N/A
Stramenopilia	Cafeteria sp.	MMETSP1104	Yes	No	N/A	N/A	N/A
	Blastocystis hominis	PRJNA263384	Yes	No	N/A	N/A	N/A
	Saprolegnia parasitica	PRJNA280969	Yes	No	N/A	N/A	N/A
	Phytophthora parasitica	PRJNA259235	Yes	No	N/A	N/A	N/A
	Phaeodactylum tricornutum	PRJNA33251	Yes	No	N/A	N/A	N/A
	Ectocarpus siliculosus	PRJEA42625	Yes	No	N/A	N/A	N/A
	Aurantiochytrium limacinum	https://genome.jgi.doe.gov/portal/pages/dynamicOrganismDownload.jsf?organism=Aurli1	Yes	No	N/A	N/A	N/A
	Hyphochytrium catenoides	https://github.com/guyleonard/hyphochytrium/blob/master/gene_predictions/proteins/2016/second_pass.all.maker.proteins.fasta	No	No	N/A	N/A	N/A
Glaucophyta	Cyanophora paradoxa	SRR3221671	No	No	N/A	N/A	N/A
