# Supplementary material for: Gregarine single-cell transcriptomics reveals differential mitochondrial remodeling and adaptation in apicomplexans
Source: BMC Biol. 2021 Apr 16;19:77. doi: 10.1186/s12915-021-01007-2 (PMC8051059; doi:10.1186/s12915-021-01007-2)
Supplement: Supplementary file 10 — Additional file 10: Table S4. Genes unique and overlapping between phylogenomic datasets A and B. [file 12915_2021_1007_MOESM10_ESM.xlsx]

## Sheet: Sheet1
Table S4. Unique and shared genes from phylogenomic datasets used in this study
Dataset A	DatasetB
abt1	-
alg11	-
ap1s2	-
ap3m1	-
ap3s1	-
ap4s1	-
arl6	-
arp2	-
arpc3	-
arpc4	-
atp6v1e	-
c16orf80	-
c22orf28	-
calm	-
capza1	-
capzb	-
ccdc113	-
ccdc37	-
ccdc40	-
ccdc65	-
churc1fntb	-
clgn	-
cop-beta	-
cope	-
coq4_mito	-
dnai2	-
dnal1	-
dpagt1	-
eftud1	-
eftud2	-
eif1b	-
eif3i	-
erf3b	-
fam96b	-
gas8	-
gpn2	-
hsp75_mito	-
hyou1	-
ift57	-
ift88	-
ipo4	-
kpnb1	-
lsm4	-
mcm5	-
mcm8	-
naa15	-
nae1	-
nat10	-
ncbp2	-
ndufv1	-
ndufv2_mito	-
orf1	-
pls3	-
pno1	-
polr1c	-
polr1d	-
polr2f	-
polr2h	-
polr3b	-
psmb4	-
psmc1	-
psmc2	-
psmc3	-
psmc6	-
psmd14	-
psmd1	-
ran	-
rfc2	-
rpl13a	-
rpl14	-
rpl24	-
rpl26	-
rpl27a	-
rpl30	-
rpl34	-
rpl35	-
rpl36a	-
rpl37a	-
rpl3	-
rps14	-
rps21	-
rps24	-
rps25	-
rps26	-
rps27	-
rps8	-
sco1_mito	-
snd1	-
tm9sf1	-
uba3	-
vbp1	-
vps26b	-
ykt6	-
abce	XP_0029970_ATP_binding_cassette_sub_family_E_member
agx	XP_00290_UDP_N_acetylhexosamine_pyrophosphorylase_putative
ap1m1	XP_002898923_AP_complex_subunit_mu_putative
ap2m1	XP_0029980_AP_2_complex_subunit_mu
asf1	XP_002896995_histone_chaperone_AS_like_protein
atp6v1a	XP_002899949_H_or_Na_translocating_F_type_V_type_and_A_type_ATPase_F_ATPase_Superfamily
atp6v1b	XP_002998300_V_type_proton_ATPase_subunit_B_putative
atp6v1c	XP_0029007_H_or_Na_translocating_F_type_V_type_and_A_type_ATPase_F_ATPase_Superfamily
atp6v1d	XP_002998702_H_or_Na_translocating_F_type_V_type_and_A_type_ATPase_F_ATPase_Superfamily
bat1	XP_002906628_DEAD_DEAH_box_RNA_helicase_putative
bms1	XP_002907753_ribosome_biogenesis_protein_BM
brf1	XP_002896899_transcription_factor_IIIB_putative
bysl	XP_0029093_bystin
copg2	XP_0029060_coatomer_subunit_gamma_putative
crfg	XP_0029960_nucleolar_GTP_binding_protein
dcaf13	XP_002907956_glycoside_hydrolase_putative
dimt1l	XP_002904235_dimethyladenosine_transferase
dkc1	XP_002998420_H_ACA_ribonucleoprotein_complex_subunit_4
dph1	XP_002900805_diphthamide_biosynthesis_protein
drg2	XP_002999260_GTPase_putative
eef2	XP_0029743_elongation_factor_2
eif1a	XP_0029172_eukaryotic_translation_initiation_factorA_putative
eif2a	XP_002904099_eukaryotic_translation_initiation_factor_2_subunit_alpha
eif2b	XP_0028982_eukaryotic_translation_initiation_factor_2_subunit_beta
eif2g	XP_0029883_eukaryotic_translation_initiation_factor_2_subunit_3
eif5b	XP_002895755_eukaryotic_translation_initiation_factor_5B
eif6	XP_002906846_eukaryotic_translation_initiation_factor_6
emg1	XP_002908769_ribosome_biogenesis_protein_NE_putative
etf1	XP_0029005_eukaryotic_peptide_chain_release_factor_subunit
fbl	XP_002905240_rRNA_2_O_methyltransferase_fibrillarin_putative
fcf1	XP_002900908_rRNA_processing_protein_FC
gdi2	XP_0029062_rab_GDP_dissociation_inhibitor_alpha
gnb2l1	XP_0029089_guanine_nucleotide_binding_protein_subunit_beta_2_like_protein
gnl2	XP_0028912_nucleolar_GTP_binding_protein_2
gpn1	XP_002896448_GPN_loop_GTPase
gpn3	XP_002906256_GPN_loop_GTPase_putative
grwd1	XP_0029025_glutamate_rich_WD_repeat_containing_protein
hsp90	XP_0029985_heat_shock_protein_90
ift46	XP_002899324_conserved_hypothetical_protein
imp4	XP_002999252_U3_small_nucleolar_ribonucleoprotein_protein_IMP4
kars	XP_002902797_lysyl_tRNA_synthetase
krr1	XP_002907375_ribosomal_RNA_assembly_protein_mis3
mak16	XP_00290_conserved_hypothetical_protein
mcm2	XP_0029305_DNA_replication_licensing_factor_Mcm2_putative
mcm3	XP_002900273_DNA_replication_licensing_factor_MCM3
mcm4	XP_0029053_DNA_replication_licensing_factor_mcm4_putative
mcm6	XP_002898229_DNA_replication_licensing_factor_MCM6_putative
mcm7	XP_0029384_DNA_replication_licensing_factor_MCM7
metap2	XP_0029049_methionine_aminopeptidase_putative
mettl1	XP_0029089_tRNA_guanine_N7_methyltransferase_putative
nhp2l1	XP_00299723_kDa_ribonucleoprotein_associated_protein
nhp2	XP_0029969_ribosomal_protein_L7Ae_L30e_2e_Gadd4_putative
nip7	XP_002899086_60S_ribosome_subunit_biogenesis_protein_NIP7
nmt	XP_002904065_glycylpeptide_N_tetradecanoyltransferase_2
nop2	XP_002907645_ribosomal_RNA_methyltransferase_nop2_like_protein
nop56	XP_0029965_nucleolar_protein_Nop56
nop58	XP_002903084_nucleolar_protein_NOP5
nsa2	XP_002907883_ribosome_biogenesis_protein_NSA2
nsf	XP_0029039_vesicle_fusing_ATPase_putative
pcna	XP_002898866_proliferating_cell_nuclear_antigen
polr1a	XP_002906895_DNA_directed_RNA_polymerase_I_subunit_RP_putative
polr1b	XP_002907347_DNA_directed_RNA_polymerase_I_subunit_RPA2_putative
polr2a	XP_002895253_DNA_directed_RNA_polymerase_II_largest_subunit
polr2b	XP_002904335_DNA_directed_RNA_polymerase_III_subunit27_6_kDa_polypeptide
ppp2r3	XP_002997335_conserved_hypothetical_protein
prpf8	XP_0029763_pre_mRNA_processing_splicing_factor_8
psma1	XP_00297_proteasome_subunit_alpha_putative
psma2	XP_0028925_threonine_protease_family_TA_putative
psma3	XP_002906237_proteasome_subunit_alpha_type_3_putative
psma4	XP_002908797_proteasome_subunit_alpha_putative
psma5	XP_0029007_6_proteasome_subunit_alpha_type_5_putative
psma6	XP_002902293_proteasome_subunit_alpha_type_6_putative
psma7	XP_0029092_proteasome_subunit_alpha_type_7_threonine_protease_family_TA_putative
psmb1	XP_0029031_proteasome_subunit_beta_putative
psmb2	XP_002904209_proteasome_subunit_beta_type_2_putative
psmb3	XP_002904370_proteasome_subunit_beta_type_3_putative
psmb5	XP_002908059_proteasome_subunit_beta_type_5_putative
psmb6	XP_0029169_proteasome_subunit_beta_type_6_putative
psmb7	XP_002906300_proteasome_subunit_beta_type_7_putative
psmc4	XP_002896373_26S_protease_regulatory_subunit_6B
psmc5	XP_0029092_26S_protease_regulatory_subunit_8
psmd12	XP_002907277_26S_proteasome_non_ATPase_regulatory_subunit2_putative
rad51	XP_0028939_DNA_repair_protein_RAD
rbm19	XP_002900782_RNA_binding_protein_putative
rcl1	XP_002999088_RNA_3_terminal_phosphate_cyclase_putative
rfc4	XP_002906459_replication_factor_C_subunit_4
rfc5	XP_0029989_replication_factor_C_subunit_5
rpf1	XP_002900093_ribosome_production_factor_putative
rpl10a	XP_002909966_60S_ribosomal_protein_0a
rpl10	XP_002997436_60S_ribosomal_protein_0
rpl11	XP_002897976_60S_ribosomal_protein_1_putative
rpl12	XP_002902878_60S_ribosomal_protein_2_putative
rpl13	XP_002905546_60S_ribosomal_protein_3_putative
rpl15	XP_002907494_60S_ribosomal_protein_5
rpl17	XP_002906426_60S_ribosomal_protein_7_2
rpl18a	XP_002897608_60S_ribosomal_protein_8a
rpl18	XP_0029873_60S_ribosomal_protein_8_2
rpl19	XP_0029076_60S_ribosomal_protein_9
rpl21	XP_0029094_60S_ribosomal_protein_L
rpl23	XP_002907598_60S_ribosomal_protein_L23a
rpl31	XP_002900007_60S_ribosomal_protein_L_putative
rpl32	XP_0029678_60S_ribosomal_protein_L32
rpl35a	XP_0029065_60S_ribosomal_protein_L35a_4
rpl4	XP_002904967_60S_ribosomal_protein_L4
rpl5	XP_002895688_60S_ribosomal_protein_L5
rpl6	XP_0029067_60S_ribosomal_protein_L6_putative
rpl7a	XP_002906545_60S_ribosomal_protein_L7a_2
rpl7	XP_002905202_60S_ribosomal_protein_L7
rpl8	XP_002998398_60S_ribosomal_protein_L8_putative
rpl9	XP_002906264_60S_ribosomal_protein_L9
rplp0	XP_002896775_60S_acidic_ribosomal_protein_P0
rps10	XP_002908887_40S_ribosomal_protein_0
rps11	XP_0029699_40S_ribosomal_protein_1
rps12	XP_002908804_40S_ribosomal_protein_2_putative
rps13	XP_002895552_40S_ribosomal_protein_3
rps15a	XP_002897096_40S_ribosomal_protein_5a
rps15	XP_00290_40S_ribosomal_protein_5
rps16	XP_002899087_40S_ribosomal_protein_6
rps17	XP_0029035_40S_ribosomal_protein_7_putative
rps18	XP_0029063_40S_ribosomal_protein_8
rps19	XP_002903085_40S_ribosomal_protein_9_3
rps20	XP_002785680_ribosomal_protein_S20
rps23	XP_002900500_40S_ribosomal_protein_S23_putative
rps2	XP_002902672_40S_ribosomal_protein_S2
rps3a	XP_0029276_40S_ribosomal_protein_S3a
rps3	XP_002902999_40S_ribosomal_protein_S3_3
rps4y1	XP_002899720_40S_ribosomal_protein_S4
rps5	XP_0029037_40S_ribosomal_protein_S5_2
rps6	XP_002909042_40S_ribosomal_protein_S6
rps9	XP_0029092_40S_ribosomal_protein_S9
rpsa	XP_0029082_40S_ribosomal_protein_SA
ruvbl1	XP_0027722_RuvB_DNA_helicase
sars	XP_002906528_seryl_tRNA_synthetase
sbds	XP_002909004_ribosome_maturation_protein_SBDS_putative
sec61	XP_0029977_protein_transporter_Sec_subunit_alpha_putative
srp54	XP_002907852_signal_recognition_particle_putative
srpr	XP_0029066_signal_recognition_particle_receptor_subunit_alpha
suclg1	XP_002908607_succinyl_CoA_ligase_subunit_alpha_mitochondrial_precursor
tbp	XP_002905244_TATA_box_binding_protein
tcp1-alpha	XP_002907483_T_complex_protein_subunit_alpha
tcp1-beta	XP_002997539_T_complex_protein_subunit_beta
tcp1-delta	XP_002909364_T_complex_protein_subunit_delta
tcp1-epsilon	XP_0029984_T_complex_protein_subunit_epsilon
tcp1-eta	XP_0029832_T_complex_protein_subunit_eta
tcp1-gamma	XP_002897020_T_complex_protein_subunit_gamma
tcp1-theta	XP_002907404_T_complex_protein_subunit_theta
tcp1-zeta	XP_002907426_T_complex_protein_subunit_zeta
tubg	XP_0028992_tubulin_gamma_chain
vpc	XP_0028932_cell_division_control_protein_48
vps4	XP_002896687_vacuolar_protein_sorting_associating_protein_putative
wbscr22	XP_00290_methyltransferase_WBSCR22
xpb	XP_0028964_TFIIH_basal_transcription_factor_complex_helicase_XPB_subunit
xpo1	XP_002909350_CR_C_terminal_Exportin_like_protein
-	XP_002780364_26S_proteasome_non_ATPase_regulatory_subunit
-	XP_002785976_phosphomannomutase
-	XP_00279_step_II_splicing_factor
-	XP_0028905_DNA_primase_putative
-	XP_0028907_ATP_synthase_subunit_gamma_putative
-	XP_0028930_Rio_kinase
-	XP_0028946_threonyl_tRNA_synthetase
-	XP_002895265_nucleotide_binding_protein
-	XP_002896354_large_subunit_GTPase
-	XP_0028964_developmentally_regulated_GTP_binding_protein
-	XP_002896578_S_adenosylmethionine_synthetase_2
-	XP_002896603_H_or_Na_translocating_F_type_V_type_and_A_type_ATPase_F_ATPase_Superfamily
-	XP_002896634_Arsenite_Antimonite_ArsAB_Efflux_Family
-	XP_0028967_glycerol_kinase
-	XP_002896924_N_acetyltransferase_5
-	XP_002896957_adenylosuccinate_synthetase
-	XP_002897246_protein_REA
-	XP_002897336_elongation_factor_Tu
-	XP_002897788_methylmalonate_semialdehyde_dehydrogenase_mitochondrial_precursor
-	XP_0028977_pre_mRNA_splicing_helicase_BRR2_putative
-	XP_002897878_rRNA_biogenesis_protein_rrp5
-	XP_002897975_TFIIH_basal_transcription_factor_complex_helicase_subunit
-	XP_002897983_dihydrolipoamide_succinyltransferase_putative
-	XP_002898043_heat_shock_70_kDa_protein_mitochondrial_precursor
-	XP_002898233_cysteine_desulfurase_mitochondrial_precursor
-	XP_002898325_dihydrolipoyl_dehydrogenase_mitochondrial_precursor
-	XP_002898400_branched_chain_amino_acid_aminotransferase
-	XP_0028985_2_oxoglutarate_dehydrogenase_component_putative
-	XP_002898724_cell_differentiation_protein_rc
-	XP_002898836_vacuolar_proton_translocating_ATPase_A_subunit_putative
-	XP_002899046_40S_ribosomal_protein_S7
-	XP_0028996_pre_mRNA_splicing_factor_ATP_dependent_RNA_helicase_putative
-	XP_0029001_alanyl_tRNA_synthetase_mitochondrial_precursor
-	XP_002900678_double_strand_break_repair_protein_putative
-	XP_002900692_translation_initiation_factor_IF_2_putative
-	XP_0029007_aspartyl_tRNA_synthetase_putative
-	XP_0029007_autophagy_related_protein_7
-	XP_002900873_conserved_hypothetical_protein
-	XP_0029018_luminal_binding_protein_3_precursor
-	XP_0029019_electron_transfer_flavoprotein_subunit_beta
-	XP_002902003_heat_shock_70_kDa_protein
-	XP_002902234_DNA_directed_RNA_polymerase_I_II_and_III_subunit_RPAB_putative
-	XP_002902407_prolyl_tRNA_synthetase_putative
-	XP_002902488_pre_mRNA_splicing_factor_ATP_dependent_RNA_helicase_PRP43
-	XP_002902508_protein_transport_Sec23_Sec24_like_protein
-	XP_0029025_conserved_hypothetical_protein
-	XP_002902693_N2_N2_dimethylguanosine_tRNA_methyltransferase_putative
-	XP_00290_26S_proteasome_non_ATPase_regulatory_subunit_6
-	XP_002902780_iron_sulfur_cluster_scaffold_protein_Nfu_like_protein
-	XP_0029027_adenosylhomocysteinase
-	XP_002903063_DEAD_DEAH_box_RNA_helicase_putative
-	XP_002903329_exosome_complex_exonuclease_RRP4
-	XP_0029033_deoxyhypusine_hydroxylase_putative
-	XP_002903638_conserved_hypothetical_protein
-	XP_002903770_DNA_directed_RNA_polymerase_III_largest_subunit
-	XP_0029039_isoleucyl_tRNA_synthetase
-	XP_0029040_serine_threonine_protein_phosphatase_PP2A_catalytic_subunit
-	XP_002904350_pre_mRNA_splicing_factor_Crooked_neck_like_protein
-	XP_002904596_replication_factor_C_subunit
-	XP_0029047_bifunctional_dihydrofolate_reductase_thymidylate_synthase_2
-	XP_002904985_conserved_hypothetical_protein
-	XP_0029049_DEAD_DEAH_box_RNA_helicase_putative
-	XP_002905004_serine_threonine_protein_phosphatase_pp
-	XP_002905073_cleavage_and_polyadenylation_specificity_factor_subunit_3
-	XP_0029050_CDK5_regulatory_subunit_associated_protein
-	XP_002905228_nucleolar_protein0_putative
-	XP_002905442_DNA_ligase_putative
-	XP_002905449_protein_pelota
-	XP_0029055_DNA_topoisomerase_putative
-	XP_002905690_glutaminyl_tRNA_synthetase_putative
-	XP_0029056_prohibitin_2
-	XP_002905753_tRNA_uridine_5_carboxymethylaminomethyl_modification_enzyme_gidA
-	XP_0029059_3_ketoacyl_CoA_thiolase_A
-	XP_0029059_conserved_hypothetical_protein
-	XP_002906025_pre_mRNA_processing_protein_putative
-	XP_002906299_geranylgeranyl_transferase_type_2_subunit_beta
-	XP_0029063_U4_U6_U5_tri_snRNP_associated_protein_putative
-	XP_002906634_serine_threonine_protein_phosphatase_4_catalytic_subunit
-	XP_0029066_flap_endonuclease
-	XP_002906727_RIO_kinase
-	XP_002906730_DEAD_DEAH_box_RNA_helicase_putative
-	XP_0029067_H_or_Na_translocating_F_type_V_type_and_A_type_ATPase_F_ATPase_Superfamily
-	XP_002907039_GTP_binding_protein_SA
-	XP_002907284_CCR4_NOT_transcription_complex_subunit_7
-	XP_002907406_ATP_dependent_RNA_helicase_DHX8
-	XP_0029077_coatomer_subunit_beta_putative
-	XP_0029079_methylcrotonoyl_CoA_carboxylase_beta_chain_mitochondrial_precursor
-	XP_002908032_conserved_hypothetical_protein
-	XP_0029082_mitotic_spindle_checkpoint_component_mad2
-	XP_002908320_inositol_3_phosphate_synthase_putative
-	XP_002908368_transketolase
-	XP_002908377_glycyl_tRNA_synthetase
-	XP_002908532_60S_ribosomal_protein_L23
-	XP_002908628_conserved_hypothetical_protein
-	XP_002908630_citrate_synthase_mitochondrial_precursor
-	XP_002908670_60S_ribosomal_export_protein_NMD3_putative
-	XP_0029086_clathrin_heavy_chain
-	XP_0029087_conserved_hypothetical_protein
-	XP_002908827_mitochondrial_processing_peptidase_subunit_beta
-	XP_0029088_DEAD_DEAH_box_RNA_helicase_putative
-	XP_002908920_phenylalanyl_tRNA_synthetase_beta_chain
-	XP_0029089_ATP_dependent_hsl_protease_ATP_binding_subunit_hslU
-	XP_0029089_casein_kinase_II_subunit_putative
-	XP_002909095_ATP_dependent_RNA_helicase_dbp4_putative
-	XP_002909238_deoxyhypusine_synthase_putative
-	XP_002909240_rRNA_methyltransferase_putative
-	XP_002909379_prohibitin
-	XP_002909555_SWI4_Peter_Pan_like_protein_suppressor
-	XP_002909560_phenylalanyl_tRNA_synthetase_alpha_chain
-	XP_002909608_cell_division_protease_ftsH
-	XP_002909994_histidyl_tRNA_synthetase
-	XP_0029238_neutral_alpha_glucosidase_putative
-	XP_0029255_50S_ribosomal_protein_L3_2
-	XP_0029285_calcium_binding_protein_putative
-	XP_0029380_diphthine_synthase
-	XP_0029386_acetyltransferase_GNAT_family_protein_putative
-	XP_0029426_chaperonin_CPN60_mitochondrial_precursor
-	XP_0029643_Mitochondrial_Protein_Translocase_MPT_Family
-	XP_0029677_cytochrome_c_oxidase_assembly_protein_CO1_mitochondrial_precursor
-	XP_0029695_26S_proteasome_non_ATPase_regulatory_subunit_putative
-	XP_0029780_farnesyl_pyrophosphate_synthetase
-	XP_00297_succinate_dehydrogenase_iron_sulfur_protein_mitochondrial_precursor
-	XP_0029847_26S_proteasome_non_ATPase_regulatory_subunit_7
-	XP_0029884_leucyl_tRNA_synthetase_cytoplasmic_putative
-	XP_0029916_AP_2_complex_subunit_beta_putative
-	XP_0029934_histone_binding_protein_RBBP4
-	XP_002997257_cytochrome_mitochondrial_precursor
-	XP_002997400_SD_family_protein
-	XP_002997474_ATP_dependent_RNA_helicase_putative
-	XP_002997686_60S_ribosomal_protein_L3
-	XP_002997739_DNA_directed_RNA_polymerase_II_36_kDa_polypeptide_A
-	XP_0029978_succinate_dehydrogenase_flavoprotein_subunit_mitochondrial_precursor
-	XP_0029980_cytochrome_b_complex_subunit_Rieske_putative
-	XP_0029981_ribonucleoside_diphosphate_reductase_large_subunit
-	XP_002998343_splicing_factor_3B_subunit
-	XP_0029985_nonsense_transcript_regulator
-	XP_002998682_ATP_synthase_subunit_beta_putative
-	XP_0029987_casein_kinase_putative
-	XP_002998926_tRNA_adenine_N_methyltransferase_catalytic_subunit_putative
-	XP_002998933_DNA_excision_repair_protein_ERCC_6
-	XP_002998934_pre_mRNA_splicing_factor_ATP_dependent_RNA_helicase_PR6
-	XP_0029989_U3_small_nucleolar_ribonucleoprotein_protein_IMP3
-	XP_002999220_O_sialoglycoprotein_endopeptidase_putative
-	XP_002999279_conserved_hypothetical_protein
-	XP_0032353_DNA_polymerase_type_B_family_protein
-	XP_04308_eukaryotic_translation_initiation_factor_5A
