# Supplementary material for: Gregarine single-cell transcriptomics reveals differential mitochondrial remodeling and adaptation in apicomplexans
Source: BMC Biol. 2021 Apr 16;19:77. doi: 10.1186/s12915-021-01007-2 (PMC8051059; doi:10.1186/s12915-021-01007-2)
Supplement: Supplementary file 11 — Additional file 11: Table S5. Maximum likelihood topologies produced by unique and shared genes from datasets A and B. [file 12915_2021_1007_MOESM11_ESM.xlsx]

## Sheet: Sheet1
Table S5. Maximum likelihood tree topologies for genes shared between datasets A and B, and the genes unique to each dataset in newick format
Genes Unique to dataset A	(Alexandrium_minutum:0.0964531625,((((((((((Alphamonas_edax:0.2262760784,((Chromera_velia:0.1996836974,Symbiont_X:0.3564765442):0.0934794650,(Colpodella_angusta1:0.0001372324,Colpodella_angusta2:0.0000026802):0.6847236563):0.0395537174):0.0377887388,(Piridium:0.3465793721,Vitrella_brassicaformis:0.1396022805):0.1130286363):0.0160018351,((((((Ancora_sagittata:0.3717949330,Polyrhabdina_sp:0.6485635…
Genes Unique to dataset B	(Alexandrium_minutum:0.1203957295,((((((((((Alphamonas_edax:0.2106199210,((Chromera_velia:0.2060686337,Symbiont_X:0.3991850285):0.0722490775,(Colpodella_angusta1:0.0000848160,Colpodella_angusta2:0.0000020200):0.5979167354):0.0348459012):0.0324389334,(Piridium:0.3041797163,Vitrella_brassicaformis:0.1490996981):0.1111992036):0.0200295636,((((((Ancora_sagittata:0.4557164835,Polyrhabdina_sp:0.6305151…
Shared Genes Dataset A	(Alexandrium_minutum:0.0996321014,(((((((((Alphamonas_edax:0.1894455008,((Chromera_velia:0.1820566938,Symbiont_X:0.3014201231):0.0813539774,(Colpodella_angusta1:0.0010293173,Colpodella_angusta2:0.0000023288):0.5231755528):0.0336152598):0.0393155265,(Piridium:0.2863126258,Vitrella_brassicaformis:0.1349110590):0.1356424699):0.0170798008,((((((Ancora_sagittata:0.3868396992,Polyrhabdina_sp:0.56113531…
Shared Genes Dataset B	(Alexandrium_minutum:0.0938306493,(((((((((Alphamonas_edax:0.1866399284,((Chromera_velia:0.1798880679,Symbiont_X:0.3004077684):0.0806932995,(Colpodella_angusta1:0.0000029742,Colpodella_angusta2:0.0000371417):0.5111826863):0.0342681252):0.0376758736,(Piridium:0.2840211390,Vitrella_brassicaformis:0.1375772564):0.1331805594):0.0182316630,((((((Ancora_sagittata:0.3814229768,Polyrhabdina_sp:0.56760819…
