# Supplementary material for: Gregarine single-cell transcriptomics reveals differential mitochondrial remodeling and adaptation in apicomplexans
Source: BMC Biol. 2021 Apr 16;19:77. doi: 10.1186/s12915-021-01007-2 (PMC8051059; doi:10.1186/s12915-021-01007-2)
Supplement: Supplementary file 15 — Additional file 15: Table S6. Presence-absence table for genes involved in apicomplexan mitochondrial metabolism. [file 12915_2021_1007_MOESM15_ESM.xlsx]

## Sheet: Sheet1
Table S6. Presence and absense of mitochondrial genes for each apicomplexan taxon investigated in this study.
			Squirmidea				Chrompodellids								Cryptosporidium										Blastogregarinea		Archigregarinorida		Urosporoidea						Actinocephaloidea		Porosporoidea			Gregarinoidea							Agamococcidioroida
			Digyalum oweni 1	Digyalum oweni 2	Platyproteum sp		Vitrella brassicaformis	Piridium	Alphamonas edax	Chromera velia	Symbiont_X	Colpodella angusta 1	Colpodella angusta 2		C ubiquitum	C sp. chipmunk	C meleagridis	C tyzzeri	C parvum	C hominis	C baileyi	C andersoni	C muris		Siedleckia nematoides		Selenidium pygospionis		Pterospora schizosoma	Lecudina tuzetae	Lankesteria abbottii	Polyrhabdina sp	Ancora sagittata		Monocystis agilis		Cephaloidophora communis	Heliospora caprellae		Gregarina niphandrodes	Blabericola migrator	Protomagalhaensia sp. Gyna	Protomagalhaensia wolfi	Gregarina sp. Poly	Gregarina sp. Psuedo		Rhytidocystis sp	Rhytidocystis sp 2
Short Gene Name	Gene Name	Comments
Electron Transport Chain
CI
NDH2	NADH dehydrogenase type II		yes	yes	yes		yes	no	no	yes	no	yes	yes		yes	yes	yes	yes	yes	yes	yes	yes	yes		yes		no		yes	yes	yes	yes	yes		yes		yes	yes		yes	yes	yes	yes	yes	yes		yes	yes
CII
SDHa	Succinate Dehydrogenase subunit alpha		yes	yes	yes		yes	yes	yes	yes	yes	yes	yes		no	no	no	no	no	no	no	yes	yes		yes		yes		no	yes	yes	no	no		yes		yes	yes		yes	yes	yes	yes	yes	yes		yes	yes
SDHb	Succinate Dehydrogenase subunit beta		yes	yes	yes		yes	yes	yes	yes	yes	yes	yes		no	no	no	no	no	no	no	yes	yes		yes		yes		no	yes	yes	no	no		yes		yes	yes		yes	yes	yes	yes	yes	yes		no	yes
CIII
cob	Cytochrome b		yes	yes	no		yes	yes	yes	no	no	yes	yes		no	no	no	no	no	no	no	no	no		yes		no		no	no	no	no	no		no		no	no		no	no	no	no	no	no		yes	no
cyt-c1	Cytochrome c1	***ATPTG1. The Chromera_velia_29669 sequence appears to be either cytochrome c1 or precursor for cytochrome c1. This protein needs further investigation and may indicate highly divergent CIII remains in Chromera.	yes	yes	yes		yes	yes	yes	no	yes	yes	yes		no	no	no	no	no	no	no	no	no		no		yes		no	no	no	no	no		yes		no	no		no	no	no	no	no	no		yes	yes
Rieske	Rieske iron-sulfur protein		yes	yes	yes		yes	yes	yes	no	yes	yes	yes		no	no	no	no	no	no	no	no	no		no		yes		no	no	no	no	no		yes		no	no		no	no	no	no	no	no		yes	yes
CIV
cox1	Cytochrome c oxidase subunit 1		yes	yes	yes		yes	yes	yes	yes	no	yes	yes		no	no	no	no	no	no	no	no	no		yes		no		no	no	no	no	no		no		no	no		no	no	no	no	no	no		yes	yes
cox2	Cytochrome c oxidase subunit 2		yes	yes	yes		yes	yes	yes	yes	no	yes	yes		no	no	no	no	no	no	no	no	no		no		yes		no	no	no	no	no		yes		no	no		no	no	no	no	no	no		yes	yes
cox3	Cytochrome c oxidase subunit 3		yes	no	no		yes	no	no	yes	no	no	no		no	no	no	no	no	no	no	no	no		no		no		no	no	no	no	no		no		no	no		no	no	no	no	no	no		no	no
cox5b	Cytochrome c oxidase subunit Vb		no	yes	yes		yes	yes	yes	yes	no	yes	no		no	no	no	no	no	no	no	no	no		yes		yes		no	no	no	no	no		yes		no	no		no	no	no	no	no	no		yes	yes
cox10	Cytochrome c oxidase assembly protein cox10		yes	yes	yes		yes	yes	yes	yes	no	yes	yes		no	no	no	no	no	no	no	no	no		yes		yes		no	no	no	no	no		yes		no	no		no	no	no	no	no	no		no	yes
cox11	Cytochrome c oxidase assembly protein cox11		yes	yes	no		yes	yes	yes	yes	no	yes	yes		no	no	no	no	no	no	no	no	no		yes		yes		no	no	no	no	no		no		no	no		no	no	no	no	no	no		yes	yes
cox15	Cytochrome c oxidase assembly protein cox15		yes	yes	yes		yes	yes	yes	yes	no	yes	yes		no	no	no	no	no	no	no	no	no		yes		yes		no	no	no	no	no		yes		no	no		no	no	no	no	no	no		yes	yes
cox17	Cytochrome c oxidase copper chaperone cox17		no	no	no		yes	no	yes	no	yes	yes	no		no	no	no	no	no	no	no	no	no		no		no		no	no	no	no	no		no		no	no		no	no	no	no	no	no		yes	no
cox19	Cytochrome c oxidase assembly protein cox19		yes	no	no		yes	yes	yes	yes	no	yes	no		no	no	no	no	no	no	no	no	no		no		yes		no	no	no	no	no		yes		no	no		no	no	no	no	no	no		yes	yes
CV
Atp1	ATP synthase subunit 1		yes	yes	no		yes	yes	yes	yes	yes	yes	yes		yes	yes	yes	yes	yes	yes	yes	yes	yes		no		no		no	no	no	no	no		yes		no	no		no	no	no	no	no	no		yes	yes
Atp2	ATP synthase subunit 2		yes	yes	yes		yes	yes	yes	yes	yes	yes	yes		yes	yes	yes	yes	yes	yes	yes	yes	yes		yes		yes		no	no	no	no	no		yes		no	no		no	no	no	no	no	no		yes	yes
Atp3	ATP synthase subunit 3		yes	yes	yes		yes	yes	yes	yes	yes	yes	yes		no	no	no	no	no	no	no	yes	yes		yes		yes		no	no	no	no	no		yes		no	no		no	no	no	no	no	no		yes	yes
Atp5	ATP synthase subunit 5		yes	yes	no		yes	yes	yes	yes	yes	yes	yes		no	no	no	no	no	no	no	yes	yes		yes		yes		no	no	no	no	no		yes		no	no		no	no	no	no	no	no		yes	yes
Atp9	ATP synthase subunit 9		yes	yes	yes		yes	yes	yes	yes	yes	no	yes		no	no	no	no	no	no	no	yes	yes		yes		yes		no	no	no	no	no		yes		no	no		no	no	no	no	no	no		yes	yes
Atp12	ATP synthase subunit 12		yes	yes	yes		yes	yes	yes	yes	no	yes	yes		no	no	no	no	no	no	no	no	no		yes		yes		no	no	no	no	no		yes		no	no		no	no	no	no	no	no		yes	yes
Atp15	ATP synthase subunit 15		no	no	no		yes	no	no	yes	no	no	no		no	no	no	no	no	no	no	yes	yes		yes		no		no	no	no	no	no		no		no	no		no	no	no	no	no	no		yes	no
Atp16	ATP synthase subunit 16		yes	yes	no		yes	yes	yes	yes	yes	yes	yes		no	no	no	no	no	no	no	yes	yes		yes		yes		no	no	no	no	no		yes		no	no		no	no	no	no	no	no		yes	yes
CV Assembly Proteins
ASAP_1	ATP synthase associated protein 1		no	no	no		yes	yes	yes	yes	yes	yes	yes		no	no	no	no	no	no	no	yes	yes		no		yes		no	no	no	no	no		yes		no	no		no	no	no	no	no	no		yes	yes
ASAP_2	ATP synthase associated protein 2		yes	yes	yes		yes	yes	yes	yes	no	yes	yes		no	no	no	no	no	yes	no	yes	yes		yes		yes		no	no	no	no	no		yes		no	no		no	no	no	no	no	no		yes	yes
ASAP_3	ATP synthase associated protein 3		yes	yes	yes		yes	yes	yes	yes	yes	yes	yes		no	no	no	no	no	no	no	yes	yes		yes		yes		no	no	no	no	no		yes		no	no		no	no	no	no	no	no		yes	yes
ASAP_4	ATP synthase associated protein 4	***ATPTG6	yes	no	yes		yes	yes	yes	yes	no	yes	yes		no	no	no	no	no	no	no	yes	yes		yes		yes		no	no	no	no	no		yes		no	no		no	no	no	no	no	no		yes	yes
ASAP_5	ATP synthase associated protein 5	***ATPTG15	yes	yes	yes		yes	yes	yes	yes	yes	yes	yes		no	no	no	no	no	no	no	yes	yes		yes		no		no	no	no	no	no		yes		no	no		no	no	no	no	no	no		no	yes
ASAP_6	ATP synthase associated protein 6		yes	yes	no		yes	yes	yes	yes	yes	yes	yes		no	no	no	no	no	no	no	yes	yes		yes		yes		no	no	no	no	no		yes		no	no		no	no	no	no	no	no		yes	yes
ASAP_7	ATP synthase associated protein 7	***ATPTG3	yes	yes	yes		yes	yes	yes	yes	yes	yes	yes		no	no	no	no	no	no	no	yes	yes		yes		no		no	no	no	no	no		yes		no	no		no	no	no	no	no	no		yes	yes
ASAP_8	ATP synthase associated protein 8	***ATPTG2	yes	yes	no		yes	yes	no	yes	yes	yes	yes		no	no	no	no	no	no	no	yes	yes		yes		yes		no	no	no	no	no		yes		no	no		no	no	no	no	no	no		yes	yes
ASAP_9	ATP synthase associated protein 9	***ATPTG9	yes	yes	yes		yes	yes	yes	yes	yes	no	no		no	no	no	no	no	no	no	yes	yes		no		yes		no	no	no	no	no		yes		no	no		no	no	no	no	no	no		yes	yes
ASAP_10	ATP synthase associated protein 10		no	no	no		no	no	yes	yes	no	yes	yes		no	no	no	no	no	no	no	yes	yes		yes		no		no	no	no	no	no		yes		no	no		no	no	no	no	no	no		yes	no
ASAP_11	ATP synthase associated protein 11		yes	yes	yes		yes	yes	no	yes	no	yes	yes		no	no	no	no	no	no	no	yes	yes		yes		yes		no	no	no	no	no		yes		no	no		no	no	no	no	no	no		no	yes
ASAP_12	ATP synthase associated protein 12	***ATPTG17	no	no	yes		yes	no	no	yes	no	no	no		no	no	no	no	no	no	no	no	no		yes		no		no	no	no	no	no		no		no	no		no	no	no	no	no	no		yes	no
ASAP_13	ATP synthase associated protein 13	***ATPTG10	no	yes	no		yes	yes	yes	yes	yes	yes	yes		no	no	no	no	no	no	no	no	no		yes		yes		no	no	no	no	no		no		no	no		no	no	no	no	no	no		yes	yes
ASAP_14	ATP synthase associated protein 14	***ATPTG12	no	no	yes		yes	yes	yes	yes	yes	yes	yes		no	no	no	no	no	no	no	no	no		yes		no		no	no	no	no	no		yes		no	no		no	no	no	no	no	no		no	yes
ASAP_15	ATP synthase associated protein 15		yes	yes	yes		yes	yes	no	yes	yes	yes	yes		no	no	no	no	no	no	no	yes	yes		yes		no		no	no	no	no	no		yes		no	no		no	no	no	no	no	no		no	yes
ASAP_16	ATP synthase associated protein 16	***ATPTG4	yes	yes	yes		yes	yes	yes	yes	yes	yes	yes		no	no	no	no	no	no	no	yes	yes		yes		yes		no	no	no	no	no		yes		no	no		no	no	no	no	no	no		no	yes
ASAP_17	ATP synthase associated protein 17	***ATPTG13	no	yes	yes		yes	yes	yes	yes	no	yes	yes		no	no	no	no	no	no	no	no	no		yes		yes		no	no	no	no	no		yes		no	no		no	no	no	no	no	no		yes	yes
ASAP_18	ATP synthase associated protein 18	***ATPTG14	yes	yes	yes		yes	yes	yes	yes	yes	yes	yes		no	no	no	no	no	no	no	yes	yes		no		yes		no	no	no	no	no		yes		no	no		no	no	no	no	no	no		yes	yes
ASAP_19	ATP synthase associated protein 19	***ATPTG11	no	no	yes		yes	no	yes	yes	yes	no	no		no	no	no	no	no	no	no	no	no		no		no		no	no	no	no	no		no		no	no		no	no	no	no	no	no		no	yes
ASAP_20	ATP synthase associated protein 20	***ATPTG5	yes	yes	yes		yes	yes	yes	yes	yes	yes	yes		no	no	no	no	no	no	no	no	no		yes		no		no	no	no	no	no		no		no	no		no	no	no	no	no	no		yes	yes
ATPTG7	ATP synthaseToxoplasma gondii protein 7		no	no	no		yes	no	no	yes	no	no	no		no	no	no	no	no	no	no	no	no		no		no		no	no	no	no	no		no		no	no		no	no	no	no	no	no		no	yes
ATPTG8	ATP synthaseToxoplasma gondii protein 8		yes	yes	yes		yes	yes	yes	yes	yes	yes	yes		no	no	no	no	no	no	no	yes	yes		yes		no		no	no	no	no	no		yes		no	no		no	no	no	no	no	no		no	yes
ATPTG16	ATP synthaseToxoplasma gondii protein 16		no	no	no		no	no	no	no	no	no	no		no	no	no	no	no	no	no	no	no		no		no		no	no	no	no	no		no		no	no		no	no	no	no	no	no		no	no
Other ETC Proteins
SCO1_SenC	cytochrome synthesis protein		yes	yes	yes		yes	yes	yes	yes	no	yes	yes		no	no	no	no	no	no	no	no	no		no		yes		no	no	no	no	no		yes		no	no		no	no	no	no	no	no		yes	no
G3PD	Glycerol-3-phosphate dehydrogenase		yes	yes	yes		yes	yes	yes	yes	no	yes	yes		no	no	no	no	no	no	no	no	no		yes		yes		yes	yes	yes	no	no		no		yes	yes		no	no	no	no	no	no		no	yes
AOX	Alternative oxidase		no	no	no		yes	yes	yes	yes	no	no	no		no	yes	yes	yes	yes	yes	no	yes	yes		no		no		no	yes	yes	yes	yes		yes		yes	yes		yes	yes	yes	yes	yes	yes		yes	no
DHOD	Dihydroorotate dehydrogenase		yes	yes	yes		yes	yes	yes	yes	yes	no	no		no	no	no	no	no	no	no	no	no		yes		yes		no	no	no	no	no		yes		no	no		no	no	no	no	no	no		yes	yes
PNT_A	NAD+ transhydrogenase alpha		yes	yes	yes		yes	no	yes	yes	no	no	no		no	no	no	no	no	no	no	no	no		yes		yes		yes	yes	yes	yes	yes		yes		yes	yes		yes	yes	yes	yes	yes	yes		yes	yes
PNT_B	NAD+ transhydrogenase beta	Clade with Crypto is AB fusion, (or just A), clade with Toxo is PNT_B	yes	yes	yes		yes	yes	no	yes	no	no	no		yes	yes	yes	yes	yes	yes	yes	yes	yes		yes		yes		no	no	no	no	no		no		yes	yes		no	no	no	no	no	no		yes	yes
ETFa	Electron transfer flavoprotein subunit alpha		no	no	yes		yes	yes	yes	yes	no	yes	yes		no	no	no	no	no	no	no	no	no		no		yes		no	no	no	no	no		no		no	no		no	no	no	no	no	no		yes	yes
ETFb	Electron transfer flavoprotein subunit beta		yes	yes	yes		yes	yes	yes	yes	no	yes	yes		no	no	no	no	no	no	no	no	no		yes		yes		no	no	no	no	no		no		no	no		no	no	no	no	no	no		yes	yes
ETFDH	Electron transfer flavoprotein dehydrogenase		yes	yes	yes		yes	yes	yes	yes	no	yes	yes		no	no	no	no	no	no	no	no	no		no		yes		no	no	no	no	no		yes		no	no		no	no	no	no	no	no		yes	yes
Bcs1	Mitochondrial chaperone Bcs1		yes	yes	yes		yes	yes	no	no	no	yes	yes		no	no	no	no	no	no	no	no	no		no		yes		no	no	no	no	no		yes		no	no		no	no	no	no	no	no		yes	yes
cytC	cytochrome c		yes	yes	yes		yes	yes	yes	yes	no	yes	yes		no	no	no	no	no	no	no	no	no		no		yes		no	no	no	no	no		yes		no	no		no	no	no	no	no	no		yes	yes
TCA cycle
ACO	Aconitase		yes	yes	yes		yes	yes	yes	yes	yes	yes	yes		no	no	no	no	no	no	no	yes	yes		yes		yes		yes	yes	yes	no	no		yes		yes	yes		yes	yes	yes	yes	yes	yes		yes	yes
CS	Citrate synthase		yes	yes	yes		yes	yes	yes	yes	yes	yes	yes		no	no	no	no	no	no	no	yes	yes		yes		yes		yes	yes	yes	yes	yes		yes		yes	yes		yes	yes	yes	yes	yes	yes		yes	yes
MQO	Malate:quinone oxidoreductase		no	no	yes		no	no	no	no	no	no	no		yes	yes	yes	yes	yes	yes	yes	yes	yes		yes		yes		no	no	no	no	no		yes		no	no		yes	yes	yes	yes	yes	yes		no	yes
MDH	Malate dehydrogenase		yes	yes	yes		yes	no	yes	no	no	no	no		no	no	no	no	no	no	no	no	no		no		no		no	no	no	no	no		no		no	no		no	no	no	no	no	no		no	no
SCSa	Succinyl-CoA synthetase subunit alpha		yes	yes	yes		yes	yes	yes	yes	yes	yes	yes		no	no	no	no	no	no	no	yes	yes		yes		yes		no	yes	yes	no	no		yes		no	yes		yes	yes	yes	yes	yes	yes		yes	yes
SCSb	Succinyl-CoA synthetase subunit beta		yes	yes	yes		yes	yes	yes	yes	yes	yes	yes		no	no	no	no	no	no	no	yes	yes		yes		yes		no	yes	yes	no	no		yes		yes	yes		yes	yes	yes	yes	yes	yes		yes	yes
OGDH_E1	2-oxogluterate dehydrogenase E1		yes	yes	yes		yes	yes	yes	yes	yes	yes	yes		no	no	no	no	no	no	no	yes	yes		yes		yes		no	yes	yes	no	no		yes		yes	yes		yes	yes	yes	yes	yes	yes		no	yes
OGDH_E2	2-oxogluterate dehydrogenase E2		yes	yes	yes		yes	yes	yes	yes	yes	yes	yes		no	no	no	no	no	no	no	yes	yes		yes		yes		no	yes	yes	no	no		yes		yes	yes		yes	yes	yes	yes	yes	yes		yes	yes
ICDH	Isocitrate dehydrogenase		yes	yes	yes		yes	yes	yes	yes	yes	yes	yes		no	no	no	no	no	no	no	yes	yes		yes		yes		yes	yes	yes	no	no		yes		no	yes		yes	yes	yes	yes	yes	yes		yes	yes
FUM_classI	Fumarate hydratase class I		yes	no	no		yes	yes	yes	yes	yes	yes	yes		no	no	no	no	no	no	no	yes	yes		yes		yes		yes	yes	yes	no	yes		no		no	no		no	no	no	no	no	no		yes	yes
FUM_classII	Fumarate hydratase class II		yes	yes	yes		yes	no	yes	no	yes	yes	yes		no	no	no	no	no	no	no	no	no		yes		yes		no	no	no	no	no		no		no	yes		yes	yes	yes	yes	yes	yes		yes	yes
Pyruvate metabolism
BCKDH_E1a	Branched chain alpha ketoacid dehydrogenase E1 alpha	Other clade of Apicomplexans are apicoplast related proteins	yes	yes	yes		yes	yes	yes	yes	yes	yes	yes		no	no	no	no	no	no	no	no	no		yes		yes		no	no	no	no	no		yes		no	no		no	no	no	no	no	no		yes	yes
BCKDH_E1b	Branched chain alpha ketoacid dehydrogenase E1 beta	Other clade of Apicomplexans are apicoplast related proteins	yes	yes	yes		yes	yes	yes	yes	no	yes	yes		no	no	no	no	no	no	no	no	no		yes		yes		no	no	no	no	no		yes		no	no		no	no	no	no	no	no		no	yes
BCKDH_E2	Branched chain alpha ketoacid dehydrogenase E2		yes	yes	yes		yes	yes	yes	yes	yes	yes	yes		no	no	no	no	no	no	no	no	no		yes		yes		no	no	no	no	no		yes		no	no		no	no	no	no	no	no		yes	yes
BCKDH_E3	Branched chain alpha ketoacid dehydrogenase E3		yes	yes	yes		yes	yes	yes	yes	yes	yes	yes		no	no	no	no	no	no	no	yes	yes		yes		yes		no	yes	yes	yes	no		yes		yes	yes		yes	yes	yes	yes	yes	yes		yes	yes
PNO	Pyruvate:NADP+ oxidoreductase		yes	yes	no		yes	no	no	yes	no	no	no		yes	yes	yes	yes	yes	yes	yes	yes	yes		no		no		yes	yes	yes	yes	yes		no		yes	yes		no	yes	yes	yes	yes	yes		no	no
PFL	Pyruvate formate lyase		no*	no*	no		yes	no	yes	yes	no	no	no		no	no	no	no	no	no	no	no	no		no*		no		yes	yes	no	yes	yes		no		no	no		no	no	no	no	no	no		no*	no
PFLA	Pyruvate formate lyase activating enzyme		no	no	no		yes	no	no	yes	no	no	no		no	no	no	no	no	no	no	no	no		no		yes		yes	yes	no	yes	yes		no		no	no		no	no	no	no	no	no		no	no
ACS_ADP	Acetyl CoA Synthetase (ADP Forming)		no	no	no		yes	no	yes	yes	no	no	no		no	no	no	no	no	no	yes	yes	yes		no		no		yes	yes	yes	yes	yes		yes		yes	yes		yes	yes	yes	yes	yes	yes		no	yes
ACL	ATP Citrate Lyase		yes	yes	yes		yes	yes	yes	yes	no	yes	yes		no	no	no	no	no	no	no	no	no		yes		yes		no	no	no	no	no		no		no	no		no	no	no	no	no	no		no	yes
AdhE	Alcohol Dehydrogenase E		yes	yes	no		yes	no	yes	yes	yes	no	no		yes	yes	yes	yes	yes	yes	yes	yes	yes		no		no		yes	yes	yes	no	yes		yes		yes	no		no	no	no	no	no	no		no	no
Adh_CIII	Alcohol Dehydrogenase Class III		yes	yes	yes		yes	yes	yes	no	no	yes	yes		no	no	no	no	no	no	no	no	no		yes		yes		no	no	no	no	no		yes		no	no		no	no	no	no	no	no		yes	yes
ALDH7A1	Aldehyde Dehydrogeanse		yes	yes	no		yes	yes	yes	yes	no	yes	yes		no	no	no	no	no	no	no	no	no		no		yes		no	no	no	no	no		no		no	no		no	no	no	no	no	no		yes	yes
HydA	FeFe Hydrogenase		no	no	no		yes	no	no	yes	no	no	no		no	no	no	no	no	no	no	no	no		no		no		no	no	no	no	no		no		no	no		no	no	no	no	no	no		no	no
HydE	FeFe Hydrogenase maturase E		no	no	no		yes	no	no	yes	no	no	no		no	no	no	no	no	no	no	no	no		no		no		no	no	no	no	no		no		no	no		no	no	no	no	no	no		no	no
HydF	FeFe Hydrogenase maturase F		no	no	no		yes	no	no	yes	no	no	no		no	no	no	no	no	no	no	no	no		no		no		no	no	no	no	no		no		no	no		no	no	no	no	no	no		no	no
HydG	FeFe Hydrogenase maturase G		no	no	no		yes	no	no	yes	no	no	no		no	no	no	no	no	no	no	no	no		no		no		no	no	no	no	no		no		no	no		no	no	no	no	no	no		no	no
ME	Malic enzyme		yes	yes	yes		yes	yes	yes	yes	yes	yes	yes		yes	yes	yes	yes	yes	yes	yes	yes	yes		no		no		yes	yes	yes	yes	yes		yes		yes	yes		no	yes	yes	yes	yes	yes		yes	yes
LDH	Lactate dehydrogenase		yes	yes	yes		yes	yes	yes	yes	yes	yes	yes		yes	yes	yes	yes	yes	yes	yes	yes	yes		yes		yes		no	yes	yes	no	yes		yes		yes	yes		yes	yes	yes	yes	yes	yes		yes	no
PEPC	Phoshoenolpyruvate carboxylase		no	no	no		yes	yes	no	yes	yes	no	no		yes	yes	yes	yes	yes	yes	yes	yes	yes		no		no		yes	yes	yes	yes	yes		yes		yes	yes		yes	yes	yes	yes	yes	yes		no	no
PEPCK	Phoshoenolpyruvate carboxykinase		yes	yes	yes		yes	yes	yes	yes	yes	yes	yes		no	no	no	no	no	no	no	no	no		no		yes		no	no	no	no	no		yes		no	no		no	no	no	no	no	no		no	yes
GTPCH	GTP cyclohydrase		yes	yes	yes		yes	no	yes	yes	yes	yes	yes		no	no	no	no	no	no	no	no	no		yes		yes		no	yes	yes	yes	yes		yes		no	no		no	yes	yes	yes	yes	yes		no	yes
Ubiquinone synthesis
COQ1	Octaprenyl pyrophosphate synthase		yes	yes	yes		yes	yes	yes	yes	yes	yes	yes		yes	yes	yes	yes	yes	yes	no	yes	yes		yes		yes		no	no	no	no	no		no		no	no		no	no	no	no	no	no		yes	yes
COQ2	Parahydroxybenzoate polyprenyl transferase		no	no	yes		yes	yes	yes	yes	no	yes	yes		no	yes	yes	yes	yes	yes	no	yes	yes		no		yes		no	no	no	no	no		no		no	no		no	no	no	no	no	no		yes	yes
COQ3	3-demethylubiquinone-9 3-O-methyltransferase		yes	yes	yes		yes	yes	yes	yes	yes	no	no		no	yes	yes	yes	yes	yes	no	yes	yes		yes		yes		yes	yes	no	no	no		yes		yes	yes		no	yes	yes	yes	yes	yes		no	no
COQ4	Ubiquinone biosynthesis protein		yes	yes	yes		yes	yes	no	yes	yes	yes	yes		no	yes	yes	yes	yes	yes	no	yes	yes		yes		no		no	no	no	no	no		no		no	no		no	no	no	no	no	no		yes	yes
COQ5	C-methyltransferase		yes	yes	no		yes	no	yes	yes	no	yes	yes		yes	yes	yes	yes	yes	yes	no	yes	yes		yes		yes		no	no	no	no	no		no		no	no		no	no	no	no	no	no		no	yes
COQ6	2-polyprenyl-6-methoxyphenol hydroxylase		yes	yes	yes		yes	yes	no	yes	yes	yes	yes		yes	yes	yes	yes	yes	yes	no	yes	yes		no		yes		no	no	no	no	no		yes		no	no		no	no	no	no	no	no		no	no
COQ8	ATP binding cassette 1		yes	yes	yes		yes	yes	yes	yes	yes	yes	yes		no	yes	yes	yes	yes	yes	no	yes	yes		no		yes		no	no	no	no	no		no		no	no		no	no	no	no	no	no		no	yes
FeS cluster
IscS	pyridioxal-5'-phosphate-dependent cysteine desulfurase		yes	yes	yes		yes	yes	yes	yes	yes	yes	yes		yes	no	yes	yes	yes	yes	no	yes	yes		yes		yes		yes	yes	yes	yes	yes		yes		yes	yes		yes	yes	yes	yes	yes	yes		yes	yes
Fd	Ferredoxin		yes	yes	no		yes	no	yes	yes	yes	yes	yes		yes	yes	yes	yes	yes	yes	no	yes	yes		yes		yes		yes	yes	yes	yes	yes		yes		yes	yes		yes	yes	yes	yes	yes	yes		yes	yes
FNR	Ferredoxin-NADP(+) reductase (mitochondrial)		yes	yes	no		yes	yes	no	yes	yes	yes	yes		yes	yes	yes	yes	yes	yes	yes	yes	yes		yes		yes		no	yes	yes	yes	yes		yes		no	no		no	yes	yes	yes	yes	yes		no	yes
IscU	Iron Sulfur Cluster assembly protein IscU		no	yes	yes		yes	yes	yes	yes	yes	yes	yes		yes	no	yes	yes	yes	yes	no	yes	yes		no		no		yes	yes	yes	yes	yes		yes		yes	yes		yes	yes	yes	yes	yes	yes		no	yes
ISCA1	Irons Sulfur Cluster assembly protein 1	Both ISCA1 and ISCA2 in one tree	yes	yes	no		yes	no	yes	yes	no	yes	yes		no	no	no	no	no	no	no	yes	yes		yes		yes		no	no	no	no	no		yes		no	no		yes	yes	yes	yes	yes	yes		yes	yes
ISCA2	Irons Sulfur Cluster assembly protein 2	Both ISCA1 and ISCA2 in one tree	yes	no	yes		yes	no	yes	yes	yes	yes	yes		no	no	no	no	no	no	no	no	no		yes		yes		no	yes	no	no	no		yes		no	no		no	no	no	no	no	no		yes	yes
isd11	desulfurase-interacting protein 11		no	no	no		yes	no	no	yes	no	yes	no		no	no	no	no	no	no	no	no	no		yes		no		yes	no	yes	no	no		no		no	no		no	no	no	no	no	no		yes	no
GrpE	Nucleotide exchange factor GrpE		yes	yes	yes		yes	no	yes	yes	yes	yes	yes		yes	yes	yes	yes	yes	yes	yes	yes	yes		yes		yes		yes	yes	no	no	no		yes		no	no		no	no	no	no	no	no		yes	yes
YFH1	Frataxin		no	no	no		yes	no	yes	no	no	yes	yes		yes	yes	yes	yes	yes	yes	yes	yes	yes		yes		no		yes	yes	yes	yes	yes		yes		no	no		no	yes	yes	yes	no	yes		no	yes
ATM1	Iron Sulfur Cluster transporter ATM1		no	yes	no		yes	yes	yes	yes	no	yes	yes		yes	yes	yes	no	yes	yes	no	yes	yes		yes		yes		no	no	no	no	no		no		yes	yes		yes	yes	yes	yes	yes	yes		yes	no
IND1	Iron Sulfur protein IND1		yes	yes	no		yes	yes	yes	yes	no	yes	yes		yes	yes	yes	yes	yes	yes	yes	yes	yes		no		yes		yes	yes	no	no	no		yes		yes	yes		yes	yes	yes	yes	yes	yes		no	no
Amino Acid metabolism
GCS_H	Glycine cleavage system H protein		yes	yes	yes		yes	yes	yes	yes	yes	yes	yes		no	no	no	no	no	no	no	no	no		yes		yes		no	no	no	yes	yes		yes		no	no		no	no	no	no	no	no		no	yes
GCS_L	Glycine cleavage system L protein		yes	yes	yes		yes	yes	yes	yes	yes	yes	yes		no	no	no	no	no	no	no	yes	yes		yes		yes		no	yes	yes	yes	no		yes		yes	yes		yes	yes	yes	yes	yes	yes		yes	yes
GCS_P	Glycine cleavage system P protein		yes	yes	yes		yes	yes	yes	yes	yes	yes	yes		no	no	no	no	no	no	no	no	no		yes		yes		no	no	no	yes	yes		yes		no	no		no	no	no	no	no	no		no	yes
GCS_T	Glycine cleavage system T protein		yes	yes	yes		yes	yes	no	yes	yes	yes	yes		no	no	no	no	no	no	no	no	no		yes		yes		no	no	no	yes	yes		yes		no	no		no	no	no	no	no	no		no	yes
CBS	Cystathionine beta synthase		yes	yes	yes		yes	yes	yes	yes	yes	yes	yes		no	no	no	no	no	no	no	no	no		yes		yes		no	no	yes	no	yes		yes		no	no		yes	yes	yes	yes	yes	yes		yes	yes
AST	Aspartate aminotransferase		no	no	yes		yes	yes	yes	yes	yes	yes	yes		no	no	no	no	no	no	no	no	no		yes		yes		yes	yes	yes	yes	yes		yes		yes	yes		yes	yes	yes	yes	yes	yes		yes	yes
GS	Glutamate synthase		no	no	no		yes	yes	no	yes	no	no	no		no	no	no	no	no	no	no	no	no		yes		no		yes	yes	no	yes	yes		yes		no	no		no	no	no	no	no	no		yes	yes
GDH	Glutamate dehydrogenase		yes	yes	yes		no	no	no	no	no	no	no		no	no	no	no	no	no	no	no	no		yes		yes		no	yes	yes	yes	yes		yes		yes	yes		yes	yes	yes	yes	yes	yes		no	yes
GDH2	Glutamate dehydrogenase 2		no	no	no		yes	yes	yes	yes	yes	yes	yes		no	no	no	no	no	no	no	no	no		yes		yes		no	no	no	no	no		yes		no	no		no	no	no	no	no	no		yes	yes
ALT	Alanine Aminotransferase		no	no	yes		yes	no	yes	yes	yes	yes	yes		no	no	no	no	no	no	no	no	no		yes		yes		no	no	no	no	no		yes		yes	yes		yes	yes	yes	yes	yes	yes		yes	yes
DHFS	Dihydrofolate synthase		yes	yes	no		yes	yes	yes	yes	yes	yes	yes		no	no	no	no	no	no	no	no	no		yes		yes		no	no	no	yes	yes		no		no	no		no	yes	yes	no	yes	yes		no	no
PSAT	Phosphoserine aminotransferase		yes	yes	yes		yes	yes	yes	yes	yes	yes	yes		no	no	no	no	no	no	no	no	no		yes		yes		no	yes	yes	no	no		yes		yes	yes		no	no	no	no	no	no		yes	yes
SHMT	Serine hydroxymethyltransferase		yes	yes	yes		yes	yes	yes	yes	yes	yes	yes		yes	yes	yes	yes	yes	yes	yes	yes	yes		yes		yes		yes	yes	yes	yes	yes		yes		yes	yes		yes	yes	yes	yes	yes	yes		yes	yes
PrA	Saccharopepsin		yes	yes	no		yes	yes	yes	yes	yes	yes	yes		no	no	no	no	no	no	no	yes	yes		yes		yes		yes	yes	yes	no	yes		no		yes	yes		yes	yes	yes	yes	yes	yes		yes	yes
ADK2	Adenylate Kinase		yes	yes	yes		yes	yes	yes	yes	yes	yes	yes		no	no	no	no	no	no	no	no	no		yes		yes		no	yes	yes	no	no		yes		no	yes		no	yes	yes	yes	yes	yes		yes	yes
Mt Carriers
ANT	ADP/ATP translocase		yes	yes	yes		yes	yes	yes	yes	yes	yes	yes		yes	yes	yes	yes	yes	yes	yes	yes	yes		yes		yes		no	no	no	no	no		yes		no	no		no	no	no	no	no	no		yes	yes
ANT2	ADP/ATP translocase		yes	yes	yes		yes	no	yes	yes	yes	no	no		no	no	no	no	no	no	no	no	no		yes		yes		no	no	yes	no	no		yes		yes	yes		no	no	no	no	no	no		yes	yes
MOC	Oxoglutarate malate transporter		yes	yes	yes		yes	yes	yes	yes	no	yes	yes		no	yes	yes	yes	yes	yes	yes	yes	yes		yes		yes		no	no	no	no	no		yes		no	no		no	no	no	no	no	no		yes	yes
MPC1	Mitochondrial pyruvate carrier 1		yes	yes	yes		yes	no	yes	yes	no	yes	yes		no	no	no	no	no	no	no	no	no		yes		yes		no	no	no	no	no		yes		no	no		no	no	no	no	no	no		no
MPC2	Mitochondrial pyruvate carrier 2		yes	yes	yes		yes	yes	yes	yes	yes	yes	yes		no	no	no	no	no	no	no	no	no		yes		yes		no	no	no	no	no		yes		no	no		no	no	no	no	no	no		yes	yes
Fatty Acid Metabolism
GK	Glycerol kinase		yes	yes	yes		yes	yes	yes	yes	yes	yes	yes		no	no	no	no	no	no	no	no	no		yes		yes		no	yes	no	yes	no		yes		yes	yes		no	no	yes	yes	yes	yes		yes	yes
ACS_AMP	Acetyl CoA Synthetase (AMP Forming)		yes	yes	yes		yes	yes	yes	yes	yes	yes	yes		yes	yes	yes	yes	yes	yes	yes	yes	yes		yes		yes		no	yes	yes	yes	yes		no		yes	yes		no	no	no	no	no	no		yes	yes
ACSL1	Long Chain Fatty Acid CoA ligase		no	no	no		yes	yes	yes	yes	yes	yes	yes		yes	yes	yes	yes	yes	yes	yes	yes	yes		yes		yes		yes	yes	yes	yes	yes		yes		yes	yes		yes	yes	yes	yes	yes	yes		yes	yes
PSD1	Phosphatidylserine decarobxylase		yes	yes	yes		yes	yes	yes	yes	no	yes	yes		yes	yes	yes	yes	yes	yes	yes	yes	yes		yes		yes		no	no	no	no	no		yes		yes	yes		no	yes	yes	no	yes	yes		yes	yes
CDPDAG	CDP-diacylglycerol—glycerol-3-phosphate 3-phosphatidyltransferase		yes	yes	yes		yes	no	no	yes	yes	yes	no		yes	yes	yes	yes	yes	yes	yes	yes	yes		no		yes		yes	yes	no	no	no		yes		yes	no		yes	yes	yes	no	yes	yes		no	no
Mt Protein Import/Processing
ACoA_Trans	Acetyl CoA Transporter		yes	yes	yes		yes	yes	yes	yes	no	yes	yes		yes	yes	yes	yes	yes	yes	yes	yes	yes		no		yes		yes	no	yes	yes	yes		yes		no	yes		yes	yes	yes	yes	yes	yes		yes	yes
PDI	Disulfide isomerase		yes	yes	yes		yes	yes	yes	yes	yes	yes	yes		yes	yes	yes	yes	yes	yes	yes	yes	yes		yes		yes		yes	yes	yes	yes	yes		yes		yes	yes		yes	yes	yes	yes	yes	yes		yes	yes
hscB	iron sulfur cluster co-chaperone hscB	poorly resolved though and some could be contam (Ceph/Gniph)	no	no	no		yes	yes	yes	yes	no	yes	yes		yes	yes	yes	yes	yes	yes	yes	yes	yes		no		no		yes	yes	yes	yes	yes		yes		yes	no		yes	yes	yes	yes	no	yes		no	yes
HSP10	Heat shock protein 10		yes	no	yes		yes	yes	yes	yes	yes	no	no		yes	yes	yes	yes	yes	yes	yes	yes	yes		yes		yes		no	yes	no	yes	no		yes		no	no		yes	yes	yes	yes	yes	yes		yes	yes
HSP20_mito	Heat shock protein 20 (mitochondrial)		no	no	yes		yes	no	no	yes	no	no	no		no	no	no	no	no	no	no	no	no		yes		yes		no	no	no	no	no		no		no	no		no	no	no	yes	no	no		yes	yes
HSP40	Heat shock protein 40		yes	yes	yes		yes	yes	yes	yes	yes	yes	yes		yes	yes	yes	yes	yes	yes	yes	yes	yes		yes		yes		yes	yes	yes	yes	yes		yes		yes	yes		yes	yes	yes	yes	yes	yes		yes	yes
HSP60	Heat shock protein 60		yes	yes	yes		yes	yes	yes	yes	yes	yes	yes		yes	yes	yes	yes	yes	yes	yes	yes	yes		yes		yes		no	yes	yes	yes	yes		yes		yes	yes		yes	yes	yes	yes	yes	yes		yes	yes
HSP70	Heat shock protein 70		yes	yes	yes		yes	yes	yes	yes	yes	yes	yes		yes	yes	yes	yes	yes	yes	yes	yes	yes		yes		yes		yes	yes	yes	yes	yes		yes		yes	yes		yes	yes	yes	yes	yes	yes		yes	yes
HSP90	Heat shock protein 90		yes	yes	yes		yes	yes	yes	yes	yes	yes	yes		yes	yes	yes	yes	yes	yes	yes	yes	yes		yes		yes		yes	yes	yes	yes	yes		yes		yes	yes		yes	yes	yes	no	yes	yes		yes	yes
FKBP	Peptidylprolyl cis-trans isomerase	Multiple Homologs	yes	yes	yes		yes	yes	yes	yes	yes	yes	yes		yes	yes	yes	yes	yes	yes	yes	yes	yes		yes		yes		yes	yes	yes	yes	yes		yes		no	yes		yes	yes	yes	yes	yes	yes		yes	yes
MAS5	Mitochondrial import protein MAS5		yes	yes	yes		yes	yes	yes	yes	yes	yes	yes		yes	yes	yes	yes	yes	yes	yes	yes	yes		yes		yes		yes	yes	yes	yes	yes		yes		yes	yes		yes	yes	yes	yes	yes	yes		yes	yes
ftsH	Peptidylprolyl cis-trans isomerase		yes	yes	yes		yes	yes	yes	yes	yes	yes	yes		yes	yes	yes	yes	yes	yes	yes	yes	yes		yes		yes		yes	no	no	no	no		yes		yes	yes		yes	yes	yes	no	yes	yes		yes	yes
MPPa	Mitochondrial processing peptidase subunit alpha	Both Alpha and Beta subunits are in the same tree	yes	yes	yes		yes	yes	yes	yes	yes	yes	yes		yes	yes	yes	yes	yes	yes	yes	yes	yes		yes		yes		yes	yes	yes	no	yes		yes		no	no		no	no	no	no	no	no		yes	yes
MPPb	Mitochondrial processing peptidase subunit beta	Both Alpha and Beta subunits are in the same tree	yes	yes	yes		yes	yes	yes	yes	yes	yes	yes		yes	yes	yes	yes	yes	yes	yes	yes	yes		no		yes		yes	yes	yes	no	yes		yes		yes	yes		yes	yes	yes	no	yes	yes		yes	yes
Plastid
PDHe2	Pyruvate dehydrogenase E2	Apicomplexan sequences are associated with the apicoplast	no	no	yes		yes	yes	no	yes	no	no	no		no	no	no	no	no	no	no	no	no		yes		no		no	yes	no	no	no		no		no	no		no	no	no	no	no	no		no	yes
*presumably cross contamination in public data that were part of the same project, based on trees, sequence similarity, and missing copy of PFLA which is an activator for PFL (see Stairs CW, Roger AJ, Hampl V. Eukaryotic pyruvate formate lyase and its activating enzyme were acquired laterally from a Firmicute. Molecular Biology and Evolution. 2011;28:2087–99)
**not all sequences from published data are included in trees
***Gene names as ATPTG[1-17] which were used in Mühleip, A., Kock Flygaard, R., Ovciarikova, J. et al. ATP synthase hexamer assemblies shape cristae of Toxoplasma mitochondria. Nat Commun 12, 120 (2021). https://doi.org/10.1038/s41467-020-20381-z
	Rebuilt Tree - may want to remove contam/paralogs for publication
	Confirmed presence/absence of public data using literature/blast
[truncated: 17 more columns]
